# Supplementary material for: HP1BP3 is a novel histone H1 related protein with essential roles in viability and growth
Source: Nucleic Acids Res. 2015 Feb 8;43(4):2074–90. doi: 10.1093/nar/gkv089 (PMC4344522; doi:10.1093/nar/gkv089)
Supplement: SUPPLEMENTARY DATA [file supp_gkv089_nar-02307-m-2014-File004.xlsx]

## Sheet: Sheet1
Gene Symbol	RefSeq	p-value(Attribute)	qvalue(p-value(siBP3 vs. si Control))	Fold-Change(siBP3 vs. si Control)	q-value
IGFBP5	NM_000599	7.77072e-06	0.0192849	4.82624	**
STC1	NM_003155	0.0016102	0.0521604	4.11989	*
ANTXR2	NM_058172	0.000101344	0.0245741	4.04827	**
NT5E	NM_002526	0.000173593	0.0280723	3.65523	**
ETV1	NM_004956	0.000112571	0.0255374	3.40509	**
ETV5	NM_004454	0.000188643	0.0280723	3.07524	**
AREG	NM_001657	0.00101909	0.0452928	2.99503	**
TP53INP1	NM_033285	0.00154339	0.0513931	2.70876	*
MFAP4	NM_001198695	5.71332e-06	0.0174237	2.68998	**
PAPPA2	NM_020318	0.000344508	0.030972	2.64115	**
ETV4	NM_001079675	7.82307e-05	0.0245741	2.63469	**
PLAU	NM_002658	0.00179566	0.0541297	2.58723	*
ITGA2	NM_002203	0.000237738	0.0289769	2.57511	**
IL8	NM_000584	0.00014282	0.0272097	2.53392	**
NTSR1	NM_002531	0.00029188	0.0304994	2.48374	**
ERRFI1	NM_018948	8.31392e-05	0.0245741	2.44752	**
LYPD3	NM_014400	0.000759861	0.0409616	2.40373	**
SERPINE2	NM_006216	0.000119476	0.0257443	2.38226	**
TNC	NM_002160	0.00148812	0.0505822	2.37393	*
TMEM87B	NM_032824	0.000205397	0.0282604	2.36958	**
MALL	NM_005434	2.4285e-05	0.0192849	2.32471	**
SHC4	NM_203349	0.000236983	0.0289769	2.31493	**
LIPG	NM_006033	0.000536502	0.0360211	2.30578	**
ESRP1	NM_017697	0.000404282	0.0319241	2.30214	**
DHRS2	NM_182908	0.00337726	0.0682046	2.25859	*
DCBLD2	NM_080927	0.000184893	0.0280723	2.2534	**
ENC1	NM_003633	4.65194e-05	0.0210325	2.24799	**
F2R	NM_001992	0.000160715	0.0280723	2.24498	**
IL11	NM_000641	0.000129721	0.0269879	2.24138	**
SPRY4	NM_030964	0.00500739	0.0813224	2.21455	*
TNFRSF9	NM_001561	0.000318817	0.0304994	2.17089	**
ANGPTL4	NM_139314	0.00148026	0.0505822	2.16322	*
TLR4	NR_024168	0.000179968	0.0280723	2.13323	**
LIPH	NM_139248	0.00137504	0.0496029	2.12808	**
FN1	NM_212482	1.59455e-05	0.0192849	2.07645	**
THSD4	NM_024817	7.61667e-05	0.0245741	2.07332	**
MYEOV	NM_138768	0.000702763	0.0400929	2.03437	**
GLRX	NM_002064	0.0075126	0.0948346	2.02532	*
CES1	NM_001025195	0.00514924	0.0822911	2.00983	*
SLC2A3	NM_006931	0.0047069	0.0789442	2.00577	*
MAMLD1	NM_005491	8.39999e-05	0.0245741	1.99449	**
LAPTM5	NM_006762	0.000144316	0.0272097	1.99413	**
ITGB5	NM_002213	7.69633e-05	0.0245741	1.97869	**
BEST1	NM_004183	0.000909449	0.0436192	1.97773	**
ITGA6	NM_000210	0.00167975	0.0529558	1.96778	*
STS	NM_000351	1.62559e-05	0.0192849	1.94644	**
TIMP3	NM_000362	4.28813e-05	0.0210325	1.9429	**
TPBG	NM_006670	0.000114188	0.0255374	1.93608	**
KIAA1199	NM_018689	0.000204791	0.0282604	1.93486	**
EMP1	NM_001423	0.00267478	0.0630999	1.91792	*
TSPAN18	NM_130783	1.63064e-05	0.0192849	1.91278	**
ELTD1	NM_022159	0.00204052	0.0567331	1.91234	*
FSTL4	NM_015082	0.00064499	0.0389648	1.9089	**
C3	NM_000064	0.00025399	0.0300472	1.88361	**
NDRG1	NM_001135242	0.001989	0.056383	1.86995	*
P4HA3	NM_182904	0.000355773	0.030972	1.84337	**
PLAUR	NM_002659	5.17591e-05	0.021787	1.84278	**
PGM2L1	NM_173582	3.64058e-05	0.0209189	1.82942	**
TOX	NM_014729	0.000243674	0.0295511	1.81887	**
ITGB3	NM_000212	0.00313906	0.0668801	1.81797	*
ANGPTL2	NM_012098	0.000399333	0.0319114	1.80697	**
TMEM2	NM_013390	0.00180108	0.0541297	1.80028	*
PAPPA	NM_002581	4.71807e-05	0.0210325	1.798	**
SLC16A6	NM_001174166	0.00675087	0.0917893	1.79248	*
TFAP2C	NM_003222	0.000649737	0.0389648	1.79032	**
FRY	NM_023037	0.000900503	0.0435522	1.79013	**
JUP	NM_002230	0.000188093	0.0280723	1.78965	**
CCDC68	NM_025214	0.00722298	0.0942423	1.78908	*
SLCO4A1	NM_016354	0.000575396	0.0372394	1.78907	**
STX1A	NM_004603	0.00218324	0.0582581	1.78109	*
COX6B2	NM_144613	0.000169256	0.0280723	1.77881	**
CXADR	NM_001338	0.0050456	0.0817779	1.77749	*
IFI44L	NM_006820	0.00071772	0.0404413	1.77496	**
PDGFC	NM_016205	0.00142962	0.0500147	1.77026	*
C9orf131	NM_203299	0.00058011	0.0372394	1.76922	**
ITPR1	NM_001168272	8.83857e-05	0.0245741	1.7679	**
IL24	NM_006850	0.00457755	0.0779933	1.75658	*
IL1RAP	NM_002182	0.00133649	0.0489439	1.7495	**
MICAL2	NM_014632	0.00351222	0.0694767	1.7453	*
PTPRE	NM_006504	0.000360285	0.030972	1.73378	**
PRDM1	NM_001198	0.00125878	0.0479293	1.72831	**
PHLDA1	NM_007350	0.00163356	0.0522674	1.72743	*
ACSS2	NM_018677	0.000416271	0.0322411	1.72088	**
ARG2	NM_001172	0.0033026	0.0678446	1.70986	*
ALS2CR12	NM_139163	0.00224082	0.0590376	1.70558	*
SAT1	NR_027783	0.00382081	0.0716541	1.70498	*
PLEKHG1	NM_001029884	0.00745072	0.0946094	1.69039	*
FIBIN	NM_203371	0.00482757	0.0800175	1.68734	*
GLIPR1	NM_006851	0.00149914	0.0507424	1.68573	*
PAPSS2	NM_004670	0.000866052	0.0429744	1.6828	**
TGFA	NM_003236	0.00597221	0.0876571	1.68053	*
HIST1H2BA	NM_170610	0.00155409	0.0514997	1.67666	*
SH3PXD2B	NM_001017995	0.000313001	0.0304994	1.67587	**
ITGA11	NM_001004439	0.00103431	0.0457846	1.67309	**
RBMS1	NM_016836	0.000492087	0.0341255	1.67045	**
FUCA1	NM_000147	0.0024531	0.0611585	1.66797	*
ITGA3	NM_002204	0.000441462	0.0329061	1.66376	**
TGFBR1	NM_004612	2.96623e-05	0.0192849	1.66049	**
CREB5	NM_182898	0.0031992	0.0673482	1.65437	*
SERPINI1	NM_001122752	0.0010105	0.0451605	1.64852	**
LPCAT1	NM_024830	4.27298e-06	0.0171869	1.64061	**
SPRED2	NM_181784	0.000380377	0.0314175	1.63713	**
SH3KBP1	NM_031892	0.000458374	0.033235	1.63565	**
PRR11	NM_018304	9.88452e-05	0.0245741	1.63502	**
MXD1	NM_002357	0.000184807	0.0280723	1.6296	**
PLCB1	NM_182734	0.00258594	0.062345	1.62887	*
MMP13	NM_002427	0.00188555	0.0550964	1.62179	*
EPHA2	NM_004431	0.00525528	0.0828598	1.61799	*
SELPLG	NM_003006	0.00623131	0.0891997	1.61763	*
WNT5A	NM_003392	0.00519398	0.0823642	1.61293	*
FOSL2	NM_005253	0.000173402	0.0280723	1.61197	**
GNG11	NM_004126	0.00494187	0.0809438	1.61128	*
SEMA4B	NM_020210	9.84948e-05	0.0245741	1.61112	**
CCND1	NM_053056	0.0015585	0.0514997	1.60817	*
PTGS2	NM_000963	0.00487048	0.0803974	1.60609	*
C1orf161	NM_152367	0.0027628	0.0641964	1.6032	*
KCNJ15	NM_002243	0.000619836	0.03816	1.60303	**
CDH13	NM_001257	0.0033677	0.0681913	1.60285	*
UBE2C	NM_181802	2.17459e-05	0.0192849	1.60175	**
RAC2	NM_002872	0.00155024	0.0514997	1.59009	*
SLC41A3	NM_017836	0.000401032	0.0319241	1.58871	**
SLC39A6	NM_012319	2.59308e-05	0.0192849	1.5883	**
NAV2	NM_182964	3.04219e-05	0.0192849	1.58744	**
EXTL2	NM_001439	0.000341204	0.030972	1.58464	**
TGFB2	NM_001135599	0.00130901	0.0486013	1.58394	**
LOC554202	NR_027054	0.0028825	0.0654853	1.58261	*
ACLY	NM_001096	0.000462949	0.033235	1.58091	**
KIF20A	NM_005733	0.000296581	0.0304994	1.58061	**
SDCBP	NM_005625	0.000193954	0.0282604	1.57991	**
TFPI2	NM_006528	4.29802e-05	0.0210325	1.57807	**
ABLIM3	NM_014945	0.00295649	0.0661261	1.57695	*
NRP1	NM_003873	0.00205546	0.0568593	1.5762	*
EFR3A	NM_015137	6.41217e-05	0.0244563	1.57585	**
CDCP1	NM_022842	0.00082541	0.0424626	1.57343	**
MCAM	NM_006500	0.000178192	0.0280723	1.57214	**
C3orf64	NM_173654	0.00527625	0.0830075	1.57083	*
TGM2	NM_004613	0.000313954	0.0304994	1.567	**
BCAR3	NM_003567	0.0012562	0.0479293	1.56346	**
PTGS1	NM_000962	0.000470752	0.0334718	1.56286	**
NEGR1	NM_173808	0.000188818	0.0280723	1.5615	**
DUSP6	NM_001946	0.000202059	0.0282604	1.5613	**
LRIG1	NM_015541	0.00704765	0.093432	1.56094	*
MFHAS1	NM_004225	0.0028913	0.0655795	1.55922	*
ADAM19	NM_033274	0.00326388	0.0675812	1.55903	*
CXCR4	NM_001008540	0.00169365	0.053101	1.55655	*
TINAGL1	NM_022164	0.001159	0.0470082	1.55439	**
VLDLR	NM_003383	0.000900519	0.0435522	1.55422	**
IER3	NM_003897	0.000936922	0.0442487	1.55391	**
RAB43	NM_198490	0.00361769	0.0700697	1.55136	*
CDH19	NM_021153	0.00239417	0.0607833	1.54954	*
PLEKHH2	NM_172069	0.00125798	0.0479293	1.54882	**
GRAMD1B	NM_020716	0.000555608	0.0365359	1.54392	**
DOCK2	NM_004946	0.00117587	0.0470082	1.54315	**
OR8S1	NM_001005203	0.00801062	0.097663	1.53962	*
TK2	NM_004614	0.000968843	0.0448685	1.53932	**
LDLR	NM_000527	4.99342e-05	0.0215193	1.53909	**
TNS4	NM_032865	0.00182747	0.054635	1.53665	*
PODNL1	NM_024825	0.000230912	0.0285779	1.53468	**
PMEPA1	NM_020182	0.000658278	0.0389648	1.53406	**
LGR6	NM_001017403	0.00174517	0.0538486	1.53148	*
PLAT	NM_000930	0.00458265	0.0779933	1.53116	*
UBASH3B	NM_032873	2.75127e-05	0.0192849	1.52954	**
HPCAL1	NM_134421	0.00112448	0.0469508	1.52791	**
SRPX2	NM_014467	0.00122849	0.0477418	1.52191	**
ATP11A	NM_015205	0.00359756	0.070063	1.52184	*
NOG	NM_005450	0.00315094	0.0668801	1.52109	*
HMGA2	NM_003483	0.00787367	0.0967697	1.52032	*
TOR1B	NM_014506	0.000105289	0.0246697	1.51855	**
LOC402778	NM_001170820	0.00031941	0.0304994	1.51629	**
L1CAM	NM_000425	0.000893406	0.043382	1.51243	**
PLA2R1	NM_007366	0.00424999	0.0751953	1.51202	*
C16orf45	NM_033201	0.00662916	0.0912171	1.51127	*
PLK1	NM_005030	0.000328888	0.0308839	1.51113	**
BTD	NM_000060	0.0024358	0.0609793	1.50966	*
ABR	NM_021962	0.00243165	0.0609793	1.50704	*
TNFSF15	NM_005118	0.000592148	0.0375079	1.50373	**
EPHB2	NM_017449	0.00535707	0.0835168	1.50263	*
GDF15	NM_004864	0.00106541	0.0464955	1.50169	**
LTBP1	NM_206943	0.00145984	0.0501863	1.50127	*
HMMR	NM_001142556	0.00727482	0.0944493	1.50022	*
TNIK	NM_015028	0.00490915	0.0806784	1.49729	*
SVIL	NM_021738	2.32289e-05	0.0192849	1.49644	**
TEAD1	NM_021961	0.000367648	0.030972	1.49477	**
JOSD1	NM_014876	0.000989617	0.0449023	1.49032	**
TGFBR2	NM_001024847	0.00205431	0.0568593	1.48852	*
MIR222	NR_029636	0.00424573	0.0751953	1.48682	*
NR1D1	NM_021724	0.00366874	0.0706552	1.48536	*
C12orf49	BC019843	0.000808227	0.0421279	1.4814	**
SLC20A1	NM_005415	0.000759634	0.0409616	1.48029	**
ATP6V0A4	NM_020632	1.01309e-05	0.0192849	1.48025	**
JAG1	NM_000214	0.00261207	0.0625922	1.47911	*
PRKCH	NM_006255	0.0026199	0.0625922	1.47907	*
ITGB4	NM_000213	0.0010105	0.0451605	1.47904	**
WWC3	NM_015691	0.000315335	0.0304994	1.47715	**
RBMS1	NM_016836	0.000725597	0.0404413	1.47348	**
ULBP3	NM_024518	0.0013703	0.0496029	1.46902	**
IGFBP3	NM_001013398	0.00359222	0.070063	1.46812	*
SMPD1	NM_000543	0.00548615	0.0845147	1.46787	*
CUBN	NM_001081	0.00446993	0.0771467	1.46566	*
ARL6IP1	NM_015161	0.000258005	0.0301706	1.46463	**
B4GALNT1	NM_001478	0.00124488	0.0479171	1.46377	**
PITPNC1	NM_181671	0.00298201	0.0663891	1.46111	*
E2F7	NM_203394	0.00746339	0.0946094	1.46096	*
KIF14	NM_014875	0.00738523	0.0944747	1.46053	*
TIMP2	NM_003255	0.000747695	0.040788	1.45956	**
2012-03-03	NM_178450	0.00361444	0.070063	1.45817	*
CD97	NM_078481	0.00112257	0.0469508	1.4578	**
GALNT10	NM_198321	0.000436556	0.032821	1.45727	**
CAB39L	NM_030925	0.000978194	0.0448804	1.45366	**
CA12	NM_001218	0.00039648	0.0317886	1.45279	**
MAP2K3	NM_145109	0.000179412	0.0280723	1.45136	**
CSF1	NM_000757	0.00140998	0.0500129	1.44994	*
P4HA2	NM_004199	0.000940681	0.0442696	1.44964	**
MAPK6	NM_002748	0.00632234	0.0897497	1.44867	*
MYO1G	NM_033054	0.000275036	0.0301706	1.44741	**
SERPINH1	NM_001235	0.000324787	0.030859	1.44558	**
KLHL15	NM_030624	0.00027453	0.0301706	1.44544	**
PPL	NM_002705	0.0014812	0.0505822	1.44534	*
PPP1R1C	NM_001080545	0.00694327	0.092988	1.44347	*
FHL1	NM_001159702	0.000131211	0.0270646	1.44305	**
KIAA1949	NM_133471	0.000847124	0.0428594	1.44294	**
MACF1	AK023285	0.00177742	0.0539456	1.44241	*
ZNF185	NM_001178106	2.71081e-06	0.0171869	1.4423	**
EREG	NM_001432	0.00204798	0.05681	1.44223	*
GLT25D2	NM_015101	0.00727792	0.0944493	1.43954	*
CCNB1	NM_031966	0.00410248	0.0737753	1.43765	*
SLC11A2	NM_001174126	0.00239523	0.0607833	1.43615	*
MUC1	NM_001018016	0.00233646	0.0599219	1.43483	*
NPTN	NM_012428	0.000446176	0.0331314	1.43479	**
IQGAP3	NM_178229	0.00561433	0.0853757	1.43457	*
DLX2	NM_004405	0.000776108	0.0412557	1.43444	**
CYP4V2	NM_207352	0.00200291	0.0564579	1.43442	*
LPP	NM_005578	0.000139924	0.0272097	1.43437	**
NPAS2	NM_002518	0.00500733	0.0813224	1.43423	*
UBE2S	NM_014501	0.00560667	0.0853757	1.43217	*
KIF4A	NM_012310	0.000696034	0.0400929	1.42994	**
WDR47	NM_001142550	0.00137229	0.0496029	1.42963	**
ACP2	NM_001610	0.00148455	0.0505822	1.42853	*
SLC2A8	NM_014580	0.00252741	0.0617843	1.42697	*
LMBR1	NM_022458	0.000227176	0.0282604	1.42678	**
DUSP4	NM_001394	0.00407496	0.0733899	1.42637	*
RP2	NM_006915	0.00487709	0.0804514	1.42619	*
ARHGAP26	NM_015071	0.00129494	0.0483765	1.42326	**
TMEM19	NM_018279	0.00249694	0.0614265	1.42082	*
TBC1D8	NM_001102426	0.0004242	0.0324996	1.41931	**
SDC2	NM_002998	0.00163864	0.0522674	1.41927	*
VEGFA	NM_001025366	3.88335e-06	0.0171869	1.41825	**
SDC4	NM_002999	0.00269566	0.0632834	1.41821	*
CCNG2	NM_004354	0.00124428	0.0479171	1.41819	**
TOX2	NM_032883	0.000990973	0.0449023	1.41799	**
MIR27A	NR_029501	0.00446958	0.0771467	1.41745	*
ANPEP	NM_001150	0.00534589	0.0833963	1.41736	*
PCGF3	NM_006315	0.00108514	0.0465526	1.41623	**
ACYP2	NM_138448	0.00482216	0.0799945	1.41582	*
KAL1	NM_000216	0.00673273	0.0916431	1.41447	*
SLC26A6	NM_022911	0.00670535	0.0914251	1.41425	*
PRNP	NM_000311	0.00066099	0.0389648	1.41393	**
ITGBL1	NM_004791	0.0030406	0.0668129	1.41362	*
RBCK1	NM_031229	0.00286672	0.0654527	1.41028	*
SUN2	NM_015374	0.000656502	0.0389648	1.40976	**
RERG	NM_032918	0.0026178	0.0625922	1.4096	*
VASN	NM_138440	0.00509513	0.0821941	1.40949	*
PXDN	NM_012293	8.94442e-05	0.0245741	1.40866	**
UBE2S	NM_014501	0.00515349	0.0822911	1.40848	*
FLJ45248	AK127183	0.000786061	0.0414741	1.40707	**
ZBTB38	NM_001080412	0.00106072	0.0464399	1.40486	**
RUNX3	NM_001031680	0.000912062	0.0436192	1.40427	**
ANLN	NM_018685	0.00590752	0.0873552	1.40347	*
TTYH3	NM_025250	0.00252002	0.0617425	1.40136	*
SLC1A3	NM_004172	0.00117684	0.0470082	1.40055	**
HES1	NM_005524	0.00242361	0.0609408	1.40015	*
MITF	NM_198159	0.000225843	0.0282604	-1.40225	**
TMEM133	NM_032021	0.00721519	0.0942423	-1.40397	*
TFDP2	NM_001178138	0.00273798	0.0640023	-1.40609	*
HMGN5	NM_030763	0.00399884	0.0726697	-1.4071	*
HINT3	NM_138571	0.00515795	0.0822911	-1.40804	*
LAMA3	NM_198129	0.000306891	0.0304994	-1.40967	**
ATP8B1	NM_005603	0.00223451	0.0590003	-1.41184	*
LAMA4	NM_001105206	0.00827359	0.0989779	-1.41197	*
NCRNA00219	NR_015370	0.00116796	0.0470082	-1.41445	**
METTL8	NM_024770	4.03739e-05	0.0210325	-1.41928	**
C2orf44	NM_025203	0.000143161	0.0272097	-1.42017	**
PRSS23	NM_007173	0.00174507	0.0538486	-1.42351	*
EIF4B	NM_001417	0.002944	0.0660087	-1.42367	*
E2F5	NM_001951	0.00705185	0.093432	-1.42375	*
NHEDC2	NM_178833	0.00333011	0.0678446	-1.42408	*
PLCB4	NM_001172646	0.000303228	0.0304994	-1.42551	**
CCDC88C	NM_001080414	0.000791676	0.0415343	-1.42769	**
GNG4	NM_001098721	0.000419524	0.0322436	-1.42808	**
C14orf33	NR_027123	0.000710454	0.040258	-1.42881	**
SPG20	NM_015087	0.00190827	0.0554187	-1.43143	*
P2RX5	NM_002561	0.00029601	0.0304994	-1.43576	**
MRPL47	NM_020409	0.000211603	0.0282604	-1.43583	**
ALKBH8	NM_138775	0.00352639	0.0695225	-1.43827	*
DDAH1	NM_012137	0.000301028	0.0304994	-1.43855	**
OSBPL1A	NM_080597	0.000532195	0.0358761	-1.43935	**
PDE2A	NM_002599	0.00570427	0.086201	-1.44195	*
FBXL4	NM_012160	0.000102844	0.0245741	-1.44401	**
RAB23	NM_016277	0.00482091	0.0799945	-1.44664	*
CREG2	NM_153836	0.00531737	0.0831664	-1.44668	*
2012-09-02	NM_001008492	0.000358643	0.030972	-1.44682	**
GLO1	NM_006708	0.000183367	0.0280723	-1.44844	**
ODZ1	NM_001163278	0.00125418	0.0479293	-1.45162	**
DHX35	NR_033905	0.00214006	0.0576824	-1.45545	*
HDDC3	NM_198527	0.00109612	0.0466444	-1.45644	**
SLC25A43	NM_145305	0.000880479	0.0429963	-1.46054	**
IL17RB	NM_018725	0.00108506	0.0465526	-1.46091	**
TLCD1	NM_138463	0.000267037	0.0301706	-1.46124	**
ANP32D	NM_012404	0.00767954	0.095739	-1.46432	*
SNORA24	NR_002963	0.000878642	0.0429963	-1.46459	**
SNORA16A	NR_003035	0.0079109	0.0969711	-1.46467	*
C4orf46	NM_001008393	0.00646778	0.0905371	-1.4688	*
KLHL13	NM_033495	0.00219888	0.0583367	-1.47022	*
ELF3	NM_001114309	0.00345635	0.0690909	-1.47086	*
IKZF3	NM_012481	0.000520367	0.0353833	-1.47191	**
NPR3	NM_000908	0.00014245	0.0272097	-1.47195	**
DOCK10	NM_014689	0.000308801	0.0304994	-1.47299	**
SIKE1	NM_001102396	0.000365703	0.030972	-1.48075	**
HTATIP2	NM_001098520	0.0015724	0.0516289	-1.48098	*
C3orf26	NM_032359	0.0012469	0.0479171	-1.48165	**
LGR4	NM_018490	0.00150569	0.0508451	-1.4818	*
ANKRD29	NM_173505	0.000222076	0.0282604	-1.48244	**
BRCA1	NR_027676	0.000150425	0.0279251	-1.48325	**
UTP20	NM_014503	5.36891e-05	0.021961	-1.48909	**
POLR3G	NM_006467	0.000189605	0.0280723	-1.49128	**
HNF4G	NM_004133	0.000965823	0.0448241	-1.49678	**
C7orf23	NM_024315	0.00286353	0.0654418	-1.49827	*
PRIM1	NM_000946	0.00386651	0.0718888	-1.50064	*
FOXP2	NM_148898	0.000168061	0.0280723	-1.50322	**
HCP5	NM_006674	3.89728e-05	0.0210325	-1.50492	**
SLC16A7	NM_004731	0.00028659	0.0304994	-1.50952	**
FOLR1	NM_016724	0.00139223	0.0499163	-1.51675	**
PSMB9	NM_002800	0.000464096	0.033235	-1.51692	**
TBC1D30	NM_015279	0.000144144	0.0272097	-1.5199	**
CDH6	NM_004932	0.000365223	0.030972	-1.52352	**
KRT10	NM_000421	0.00745999	0.0946094	-1.52588	*
UGDH	NM_003359	0.00401713	0.0729472	-1.53482	*
VGLL3	NM_016206	0.000211094	0.0282604	-1.53593	**
IFIT5	NM_012420	0.000555251	0.0365359	-1.54103	**
COBL	NM_015198	5.46762e-05	0.021992	-1.54573	**
FBN2	NM_001999	0.00287206	0.0654853	-1.54624	*
EPS15	NM_001981	1.31472e-05	0.0192849	-1.55048	**
HIGD1A	NM_001099669	0.000759422	0.0409616	-1.55241	**
NUDT12	NM_031438	0.00076847	0.041204	-1.5544	**
DIO3	NM_001362	0.00330806	0.0678446	-1.55664	*
SRPX	NM_006307	0.000153446	0.0280723	-1.55769	**
SERBP1	NM_001018067	0.000585394	0.0372741	-1.5644	**
GDAP1	NM_018972	0.000343281	0.030972	-1.56524	**
SYBU	NM_001099750	4.73338e-05	0.0210325	-1.56893	**
CYFIP2	NM_001037332	0.000200415	0.0282604	-1.57058	**
PLK1S1	NM_018474	0.000218458	0.0282604	-1.57666	**
ZCCHC9	NM_032280	0.000944787	0.0442696	-1.58534	**
CDCA7L	NM_018719	0.00203037	0.0565403	-1.5914	*
DIO2	NM_013989	0.000271095	0.0301706	-1.59917	**
RRAGD	NM_021244	0.00410632	0.0737778	-1.61124	*
HP1BP3	NM_016287	0.000856127	0.0429019	-1.61532	**
LMO7	NM_005358	0.00140452	0.0499938	-1.61672	**
LUZP2	NM_001009909	0.000389521	0.0315979	-1.62883	**
MPPED2	NM_001584	0.00142335	0.0500147	-1.62899	*
WISP2	NM_003881	0.00175372	0.0538486	-1.63197	*
PRPF8	NM_006445	0.000482216	0.0338438	-1.63263	**
UNC13A	NM_001080421	0.00448199	0.0771467	-1.63501	*
NRCAM	NM_001193582	0.000144095	0.0272097	-1.63642	**
VAMP3	NM_004781	0.000133524	0.0270788	-1.64488	**
CPM	NM_001874	2.76337e-05	0.0192849	-1.6547	**
TMOD1	NM_003275	0.000960512	0.0446635	-1.65636	**
EIF4A2	AB209021	0.00332925	0.0678446	-1.66704	*
SULT1E1	NM_005420	0.00682634	0.0922927	-1.67994	*
TMEM106C	NM_001143842	0.000170292	0.0280723	-1.68243	**
RNU5D	NR_002755	0.00658909	0.0912171	-1.69899	*
CFB	NM_001710	0.000658205	0.0389648	-1.76143	**
TROVE2	NM_004600	0.000124134	0.0265112	-1.79333	**
SLC27A2	NM_003645	0.00156157	0.0514997	-1.82788	*
HMOX1	NM_002133	0.00168474	0.0530097	-1.85149	*
MGC14436	NR_026661	0.000212249	0.0282604	-1.88651	**
PPARG	NM_138712	1.36056e-05	0.0192849	-1.9175	**
LOC79015	NR_034104	0.000506042	0.0345963	-1.94033	**
MB	NM_203377	0.000363005	0.030972	-1.98867	**
GMFB	NM_004124	2.76743e-05	0.0192849	-2.06015	**
PPP2R2B	NM_004576	0.00117946	0.0470082	-2.13826	**
MBNL3	NM_018388	2.17485e-06	0.0171869	-2.59088	**
CKMT1A	NM_001015001	8.74036e-05	0.0245741	-2.76646	**
DAB1	NM_021080	0.000196632	0.0282604	-2.79657	**
